# Supplementary material for: Pathophysiological and Clinical Significance of Crotalus durissus cascavella Venom-Induced Pulmonary Impairment in a Murine Model
Source: Toxins (Basel). 2023 Apr 14;15(4):282. doi: 10.3390/toxins15040282 (PMC10141213; doi:10.3390/toxins15040282)
Supplement: Supplementary file 1 [file toxins-15-00282-s001.zip]

Archive with 1 entries (1 files):
- toxins-2266936-supplementary.mp4
